# Supplementary material for: Pandemics of the 21st Century: The Risk Factor for Obese People
Source: Viruses. 2021 Dec 23;14(1):25. doi: 10.3390/v14010025 (PMC8779521; doi:10.3390/v14010025)
Supplement: Supplementary file 1 [file viruses-14-00025-s001.zip]

Archive with 1 entries (1 files):
- viruses-1461370-supplementary.pdf
